# Supplementary material for: New Emergence of the Novel Pestivirus Linda Virus in a Pig Farm in Carinthia, Austria
Source: Viruses. 2022 Feb 5;14(2):326. doi: 10.3390/v14020326 (PMC8874435; doi:10.3390/v14020326)
Supplement: Supplementary file 1 [file viruses-14-00326-s001.zip]

Archive with 2 entries (2 files):
- Supplementary Tables.pdf
- Video S1.mov
